# Supplementary material for: Characterization of the gibberellic oxidase gene SdGA20ox1 in Sophora davidii (Franch.) skeels and interaction protein screening
Source: Front Plant Sci. 2024 Oct 16;15:1478854. doi: 10.3389/fpls.2024.1478854 (PMC11521860; doi:10.3389/fpls.2024.1478854)
Supplement: Supplementary file 2 [file Table1.xlsx]

## Sheet: Table S1
Table S1. Primer sequences used in this study
Primer	Primer sequence（5′—3′）	Usage
ORF-F	ATGGCAGTAGACTGCAAAACAAG	SdGA20ox1 full length
ORF-R	TCAGCTACTCTTCCGTTGAAGC
SdGA20ox1-F	ATGTCTGATAATAACCCTTTTT	SdGA20ox qRT-PCR
SdGA20ox1-R	TCATGGCTCTCGTTTGTGGATC
CDS III/3' PCR Primer	AAGCAGTGGTATCAACGCAGAGTGGCCATTATGGCCGGG	Reverse Transcription
SMART IV Oligonucleotide	ATTCTAGAGGCCGAGGCGGCCGACATGTTTTTTTTTTTTTTTTTTTTTTTTTTTTTTVN
P1-F	CATATGGCCATGGAGGCCAGTGAATTCAAGCAGTGGTATCAACGCAGAGTGG	cDNA amplification
P2-F	CATATGGCCATGGAGGCCAGTGAATTCAAAGCAGTGGTATCAACGCAGAGTGG
P3-F	CATATGGCCATGGAGGCCAGTGAATTCAAAAGCAGTGGTATCAACGCAGAGTGG
P4-R	CATCTGCAGCTCGAGCTCGATGGATCCCTAGAGGCCGAGGCGGCCGACATG
Prime M1	AAGCAGTGGTATCAACGCAGAGT	Homogenization
T7-F	TAATACGACTCACTATAGGGCGAG	PCR of bacterial colonies
AD-R	GCACGATGCACAGTTGAAG
Primer-F- 11416005	CAGTCGTCTCAGATCATGGCCTTGATTTCCTCTGCAGCAG	BIFC verification of SdGA20ox1 interacting protein
Primer-R-11416005	CAGTCGTCTCACTAGGTAGGTTGCTGGTGTGTGAGCAATG
Primer-F-11430582	ATCGAGGACGCCGGCGGATCATGGATAAAGGGTTTTCTTCTTCTTTGTTGTTATTGCTATT
Primer-R-11430582	GCTCTGCAGGTCGACTCTAGTTAGAACTTTTCACCTGCACGTAGCAGG
Primer-F-SdGA20ox1	ATTACAGGTACCCGGGGATCATGGCAGTAGACTGCAAAACAAGCGTG
Primer-R-SdGA20ox1	GCCACCGCCGTCGACTCTAGGCTACTCTTCCGTTGAAGCCAGTTG
Note: V：A，C or G；N：A，T，C or G.

## Sheet: Table S2
Table S2 Screening for proteins interacting with the SdGA20ox1 by a yeast two-hybrid system
No.	UniProt Accession number	Accession number	Clone number	Gene annotation	Gene ID
Ⅰ-10	B7FIY3	XP_003615160.1	946	14-3-3-like protein A	11432749
Ⅰ-13	\	XP_024625354.1	1226	NADH dehydrogenase [ubiquinone] iron-sulfur protein 5-B	112416287
Ⅰ-27	\	XP_024637539.1	1115	exosome complex component CSL4	25484620
Ⅰ-32	B1NY79	XP_003624683.1	809	protein SRC1	11438901
Ⅱ-1	\	XP_039683149.1	769	ribulose bisphosphate carboxylase small chain, chloroplastic	11420076
Ⅱ-2	I3T4G8	XP_013468572.1	850	40S ribosomal protein S15-4	25484337
Ⅱ-6	G7IAA4	XP_003591234.1	542	ABC transporter I family member 20	11410061
Ⅱ-8	B7FHB2	XP_003618736.1	850	ribulose bisphosphate carboxylase small chain, chloroplastic	11416005
Ⅱ-9	G7KCS3	XP_003617185.1	827	cysteine proteinase inhibitor	11420916
Ⅱ-17	G7K4F2	XP_003617709.1	820	uncharacterized protein LOC11426816	11426816
Ⅱ-19	A0A072V2A7	XP_013462139.1	850	mannan endo-1,4-beta-mannosidase 7	25490206
Ⅱ-20	A0A072TKL5	XP_013443358.1	850	DNA-directed RNA polymerases II, IV and V subunit 6A	25479674
Ⅱ-21	G7KMW6	XP_003619597.2	829	uncharacterized protein LOC11442996	11442996
Ⅱ-28	\	No find	803	\	\
Ⅱ-38	B7FFD7	XP_003593250.1	761	peptidyl-prolyl cis-trans isomerase FKBP12	11430753
Ⅱ-41	G7L2X0	XP_003626476.1	764	protein EIN4	11430582
Ⅱ-43	G7JHA8	XP_003606921.1	476	glycine-rich RNA-binding protein GRP1A	11413936
Ⅱ-45	G7IXS2	XP_003600393.1	850	DNA-directed RNA polymerases I and III subunit RPAC1	11444317
Ⅱ-46	\	XP_013453247.2	735	uncharacterized protein LOC25497023	25497023
Ⅱ-49	A0A072U484	XP_013449895.1	964	protein root UVB sensitive 2, chloroplastic	25499259
Ⅱ-52	\	XP_024637353.1	1056	protein TSS	11433937
Ⅱ-59	G7I903	XP_003588922.1	809	uncharacterized protein LOC11428767	11428767
Ⅱ-60	\	No find	1029	\	\
Ⅱ-70	G7IC53	XP_003592589.1	655	protein DETO6005XIFICATION 12	11418567
Ⅱ-78	\	XP_039686532.1	1125	proteasome subunit alpha type-6	11440704
Ⅱ-82	\	XP_039688971.1	792	photosystem I P700 chlorophyll a apoprotein A2	120580067
Ⅱ-92	A0A072UT55	XP_013458956.1	850	40S ribosomal protein S19-3	25488609
Ⅱ-96	G7JAI2	XP_003603370.1	1067	ATP synthase subunit b', chloroplastic	11432459
